# Supplementary material for: A comprehensive analysis of coregulator recruitment, androgen receptor function and gene expression in prostate cancer
Source: eLife. 2017 Aug 18;6:e28482. doi: 10.7554/eLife.28482 (PMC5608510; doi:10.7554/eLife.28482)
Supplement: Figure 2—source data 3. — Overview of transcription factor (TF) binding sites identified in ARBSs present in 452 AR target genes. Left to right: Column 1: TF binding sites identified in ARBSs in the overarching 452 AR target gene signature. Columns 2–18: TF binding sites identified in ARBSs in AR target gene sets that depend on the 17 coregulators shown. Blue, statistically significantly enrichment of the TF binding sites and corresponding p-value; none, no statistically significant TF binding site enrichment. [file elife-28482-fig2-data3.xlsx]

## Sheet: Sheet1
Figure 2	Supplement 2	Overview of transcription factor (TF) binding sites identified in ARBSs present in 452 AR target genes. Left to right: Column 1: TF binding sites identified in ARBSs in the overarching 452 target gene signature. Columns 2-18: TF binding sites identified in AR binding sites in AR target gene sets that depend on the 17 coregulators shown. Blue, statistically significant enrichment of the TF binding…
id	factors	dbd	consensus	452 genes	SMARCC1	BAG1	SMARCA4	CTNNB1	CAV1	PARK7	FHL2	KDM1A	WDR77	EP300	PKN1	NCOA1	NCOA2	NCOA3	STAT3	HTATIP2	KAT5
M00999_observed	AIRE,Aire	Sand Domain Family	9GG7GGT5	none	none	none	none	none	none	none	none	none	none	none	none	none	0.00014298	none	none	none	none
UP00108_observed	ALX3,Alx3	Homeodomain Family	5TAATT7	none	none	none	none	none	none	0.00049218	none	none	none	none	none	none	none	5.3421e-05	none	none	none
UP00187_observed	ALX4,Alx4	Homeodomain Family	6T1ATTA5	none	none	none	none	none	none	none	none	none	none	none	none	none	none	2.7204e-05	none	none	none
MA0007_observed	AR,Ar	Hormone-nuclear Receptor Family	5G2C5GT1C4	2.1982e-23	1.6697e-08	none	1.1106e-08	none	3.3585e-06	1e-30	0.00023811	1.5183e-06	8.9125e-10	2.7301e-13	1.226e-05	1.4004e-06	0.00069864	0.00070208	5.4135e-10	none	5.1344e-05
UP00078_observed	ARID3A,Arid3a	Arid Domain Family	6TAAT1A5	none	none	none	none	none	none	none	none	0.0002048	none	none	none	none	none	none	none	none	none
M00454_observed	ARID5B,Arid5b	Arid Domain Family	T2RT1TT6	5.6753e-06	none	none	none	none	none	0.00039441	none	none	none	none	none	none	none	none	none	none	none
UP00152_observed	Arx	Homeodomain Family	5YT1AT1A5	none	none	none	none	none	none	none	none	none	none	none	none	none	none	0.0003906	none	none	none
UP00099_observed	Ascl2	Helix-Loop-Helix Family (bHLH)	5CA1CTG6	none	none	none	none	none	none	none	none	none	none	none	none	none	none	none	none	0.00041921	none
M00179_observed	ATF2,Atf2	Leucine zipper Family (bZIP)	DSWKRCGTCASB	0.00087983	none	none	none	none	none	none	none	none	none	none	none	none	none	none	none	none	none
MC00011_observed	ATF3	Leucine zipper Family (bZIP)	VYCAYGTGAC	none	none	none	none	none	none	0.00024876	none	none	none	none	none	none	none	none	none	none	none
UP00166_observed	BARHL1,Barhl1	Homeodomain Family	4TAATT7	0.00053632	none	none	none	none	none	2.4874e-07	none	none	none	none	none	none	none	none	none	none	none
UP00145_observed	BARHL2,Barhl2	Homeodomain Family	4TA1TTG6	none	none	none	none	none	none	0.00024426	none	none	none	none	none	none	none	none	none	none	none
UP00151_observed	BARX2,Barx2	Homeodomain Family	4YAATT7	none	none	none	0.00033167	none	none	0.00068686	none	none	none	none	none	none	none	none	none	none	none
M01171_observed	BCL6,Bcl6	BetaBetaAlpha-zinc finger Family	GKTTCTAGGW	none	none	none	0.00058339	none	none	3.9012e-06	none	none	none	none	none	none	none	none	none	none	none
EN0006_observed	BHLHE40	Helix-Loop-Helix Family (bHLH)	8CA1GTG8	0.00018905	none	none	none	none	none	3.0422e-05	none	none	none	none	none	none	none	none	none	none	none
M00456_observed	BPTF,Bptf	None	4TGTT1T4	none	none	none	none	none	none	3.3855e-06	none	none	none	none	none	none	none	none	none	none	none
UP00138_observed	Bsx	Homeodomain Family	5AATT5A1	none	none	none	none	none	none	2.3355e-05	none	none	none	none	none	none	none	none	none	none	none
hPDI133_observed	CBFB	None	CATTT	none	none	none	none	none	none	0.00013043	none	none	none	none	none	none	none	none	none	none	none
M00159_observed	CEBPA,Cebpa	Leucine zipper Family (bZIP)	3T2SCA1A2	none	none	none	none	none	none	9.3312e-06	none	none	none	none	none	none	none	none	none	none	none
MC00013_observed	CEBPB,Cebpb	Leucine zipper Family (bZIP)	4TTR3MA1	none	none	none	none	4.1729e-05	none	none	none	none	none	none	none	none	none	none	none	none	none
UP00176_observed	CRX,Crx	Homeodomain Family	7GATTA4	none	none	none	none	none	none	none	none	none	none	none	none	none	none	none	none	6.3898e-05	none
MA0139_observed	CTCF,Ctcf	BetaBetaAlpha-zinc finger Family	4C1S1AG2G6	none	none	3.9354e-05	none	none	none	none	none	none	none	none	none	none	none	none	none	none	none
M00105_observed	CUX1,Cux1	Homeodomain Family	C1A1A8TG	none	none	none	none	none	none	none	none	8.6342e-07	none	none	none	none	none	none	none	none	none
M00624_observed	DBP,Dbp	Leucine zipper Family (bZIP)	AGCAMWC	6.7745e-11	2.3183e-10	none	1.633e-05	none	none	1.0616e-09	none	none	none	0.00035484	none	1.539e-09	8.8358e-06	none	4.1829e-06	none	none
M01483_observed	Dbx1	Homeodomain Family	7TA1TT3W1	none	0.0003333	none	none	none	none	none	none	none	none	none	none	none	none	none	none	none	none
UP00218_observed	Dbx2	Homeodomain Family	6TAAT1A4	none	3.1871e-05	none	0.00054339	none	none	none	none	7.8915e-05	none	none	none	none	0.00051033	none	none	none	none
UP00126_observed	DLX2,Dlx2	Homeodomain Family	5AATT5A1	0.0001947	none	none	none	none	none	1.0322e-06	none	none	none	none	none	none	none	none	none	none	none
M01146_observed	DMRT1,Dmrt1	DMRT Domain Family	2G2ACA1T5	6.3363e-05	none	none	none	none	none	none	none	none	none	none	none	none	0.0001805	none	none	none	none
M01149_observed	Dmrta1	DMRT Domain Family	1A1GT2CA4	9.3018e-15	none	none	none	none	none	3.268e-11	none	none	none	none	none	none	none	none	none	none	none
M01150_observed	Dmrta2	DMRT Domain Family	3A2GT2C1A2	none	none	none	none	none	none	6.0709e-06	none	none	none	none	none	2.047e-07	1.8119e-05	none	none	none	none
MA0024_observed	E2F1,E2f1	E2F Domain Family	TTTSGCGC	none	none	none	none	none	none	none	none	none	0.00013052	none	none	none	none	none	none	0.00051361	none
M00738_observed	E2F4::TFDP1	E2F Domain Family	GCGSSAAA	0.00099848	none	none	none	none	none	0.00074234	none	none	none	none	none	none	none	none	none	none	none
M01252_observed	E2F6,E2f6	E2F Domain Family	YSTTTCYT	none	1.0711e-05	0.00018226	3.998e-07	none	none	none	0.00059312	0.00078449	none	none	none	0.00012338	none	none	none	none	none
UP00007_observed	EGR1,Egr1	BetaBetaAlpha-zinc finger Family	4CCC1C1C3	none	none	none	none	none	none	none	none	none	none	0.00089607	none	none	none	none	4.0732e-05	none	none
UP00201_observed	EMX2,Emx2	Homeodomain Family	5TMAT1A6	none	none	none	none	none	none	none	none	none	none	none	none	none	none	0.00026742	none	none	none
UP00167_observed	EN1,En1	Homeodomain Family	4A2A1TTA4	none	none	none	none	none	none	none	none	none	none	none	none	none	5.4499e-06	0.00080017	none	none	none
UP00163_observed	EN2,En2	Homeodomain Family	6AATTR6	none	none	none	9.4913e-05	none	none	none	none	none	none	none	none	none	none	none	none	none	none
UP00068_observed	EOMES,Eomes	Transcription Factor T-Domain	5T2CACC5	none	none	none	none	none	none	0.00031586	none	none	none	none	none	none	none	none	none	none	none
MC00009_observed	ERG	Ets Domain Family	MGGAWDTCCK	none	0.00014158	none	none	none	none	4.7986e-07	none	none	none	none	none	none	none	none	none	none	none
MA0112_observed	ESR1,Esr1	Hormone-nuclear Receptor Family	6G2CA3TG4	none	none	none	none	none	none	none	0.00013142	0.00022534	none	none	none	none	none	none	none	none	none
MA0258_observed	ESR2	Hormone-nuclear Receptor Family	4GTCA7C2	none	none	none	0.00020324	none	none	none	none	2.3418e-05	0.00018032	none	6.0753e-05	0.00091387	3.3835e-05	none	none	none	none
UP00414_observed	ETS1,Ets1	Ets Domain Family	5AC1GGA6	none	none	none	none	0.00024824	0.00071532	none	none	none	none	none	none	0.00068256	none	none	none	none	none
UP00421_observed	Etv1	Ets Domain Family	5C1GGAW6	none	none	none	none	none	none	none	none	0.00094782	none	none	none	none	none	none	none	none	none
UP00417_observed	ETV4,Etv4	Ets Domain Family	4C1GGA2Y4	none	none	none	none	none	none	none	none	3.5629e-06	none	none	5.7751e-05	none	none	none	none	none	none
UP00418_observed	Etv6	Ets Domain Family	7TTCCG5	none	none	none	none	2.5325e-05	none	none	none	none	none	none	none	none	none	none	none	none	none
M00678_observed	ETV7	Ets Domain Family	CAGGAAGTRR	none	none	none	none	none	none	none	none	none	none	none	none	2.8042e-05	none	0.00048979	none	none	none
UP00132_observed	Evx2	Homeodomain Family	1C3CT1A2A5	none	none	none	none	none	none	none	none	none	none	none	none	none	none	0.00098013	none	none	none
MC00021_observed	FOSL1	Leucine zipper Family (bZIP)	6TA1G1C3R	none	none	none	none	none	none	none	none	none	none	none	0.00046182	none	none	none	none	none	none
MC00022_observed	FOSL2	Leucine zipper Family (bZIP)	TGASTCA	none	none	none	0.00054914	none	none	none	none	none	none	none	none	none	none	none	none	none	none
MA0148_observed	FOXA1,Foxa1	Forkhead Domain Family	MWRWGYAAACA	1.0554e-13	6.2123e-08	none	1.3725e-11	none	none	1.8484e-24	none	9.8145e-05	none	2.8301e-09	none	none	5.2459e-05	none	2.0388e-05	0.00029741	none
MC00023_observed	FOXA2	Forkhead Domain Family	4G1AAA1A2	2.0555e-20	5.7941e-12	none	1.0296e-18	none	1.1142e-08	1e-30	none	4.6417e-07	6.6234e-05	7.4304e-12	none	none	none	none	none	none	0.0008696
M00291_observed	FOXC1,Foxc1	Forkhead Domain Family	5G1AAA1A4	1.2231e-07	0.0006198	none	9.0679e-05	none	none	9.5665e-12	none	1.181e-10	none	0.00023719	none	none	none	none	none	none	none
MA0031_observed	FOXD1	Forkhead Domain Family	GTAAACAW	3.1193e-10	0.00013009	1.0142e-05	5.5362e-07	none	none	2.6384e-16	0.00034263	5.0717e-06	none	1.2988e-09	none	none	none	none	none	none	none
MA0041_observed	FOXD3,Foxd3	Forkhead Domain Family	RARYAAAYAWWY	2.6204e-05	none	none	none	none	none	1.425e-11	none	none	none	none	none	none	none	none	none	none	none
M00294_observed	Foxf1a	Forkhead Domain Family	5AAACA3	none	none	none	none	none	none	0.00047465	none	none	none	none	none	none	none	none	none	none	none
MA0030_observed	FOXF2	Forkhead Domain Family	6TAAA1A2	6.0415e-09	0.00016215	none	none	none	none	9.0293e-09	none	3.0253e-08	none	4.725e-05	5.4227e-05	none	0.0003599	none	none	none	none
M00809_observed	FOXH1,FOXD3,Foxf2,FOXJ1,FOXF1,Foxh1,Foxd3,FOXF2,Foxj1	Forkhead Domain Family	2A2AAA1A3	1.6662e-08	none	none	2.3334e-06	none	none	8.0583e-20	none	0.0001103	none	1.3021e-06	none	none	8.2459e-07	none	none	none	none
M00289_observed	FOXI1,Foxi1	Forkhead Domain Family	1A3AAA1A3	4.8865e-07	none	none	0.00021378	none	none	3.1613e-09	none	none	none	0.00054943	none	none	none	none	none	none	none
UP00041_observed	Foxj1	Forkhead Domain Family	4T1AACA6	1.488e-07	4.1434e-05	2.8425e-05	2.4918e-07	none	none	1.4106e-12	none	1.2548e-06	none	2.2345e-06	none	2.7298e-05	none	none	none	none	none
M00422_observed	FOXJ2,Foxj2	Forkhead Domain Family	6R1AAA1A5	none	none	none	0.00022649	none	0.00088853	1.2216e-07	none	none	none	0.00057022	none	none	none	none	none	none	none
MC00010_observed	FOXJ3,Foxj3	Forkhead Domain Family	RTAAACAA	9.0168e-09	7.7961e-05	0.00030356	8.9946e-09	0.0006859	none	1.0833e-14	none	2.0811e-08	none	1.522e-05	none	none	none	none	none	none	none
UP00061_observed	FOXL1,Foxl1	Forkhead Domain Family	6TAAA1A5	2.6301e-08	1.5104e-05	none	4.5565e-06	none	none	8.2554e-06	none	3.1338e-08	none	none	none	none	none	none	none	none	none
M00473_observed	FOXO1,Foxo1	Forkhead Domain Family	TTTGTTTWYK	7.2553e-05	none	0.00085983	none	none	none	2.3579e-05	none	none	none	none	none	none	none	none	none	none	none
MA0157_observed	FOXO3,Foxo3	Forkhead Domain Family	KGWAAACA	0.00014827	none	none	none	none	none	8.0968e-10	none	none	none	none	none	none	none	none	none	none	none
M00472_observed	FOXO4,Foxo4	Forkhead Domain Family	DRYTTGTTTWY	none	none	0.00020266	none	none	none	2.346e-08	none	none	none	none	none	none	none	none	none	none	none
EN0232_observed	FOXP2	Forkhead Domain Family	GTAAACA	8.6775e-07	1.1622e-05	0.00049751	1.8733e-07	none	none	2.4847e-09	none	7.6611e-05	none	2.0501e-05	0.00058459	none	none	none	none	none	none
MA0040_observed	Foxq1	Forkhead Domain Family	WMWTGTTTRTT	none	none	0.00047751	none	none	none	none	none	none	none	none	none	none	none	none	none	none	none
UP00013_observed	GABPA,Gabpa	Ets Domain Family	6TTCC1G5	0.00016678	none	none	none	none	none	0.00069354	none	none	none	4.4615e-06	none	none	none	none	none	none	none
M00632_observed	GATA4,Gata4	GATA Domain Family	AGAWAWARGRVA	none	none	none	none	0.00056884	none	none	none	none	none	none	none	none	none	none	none	none	none
UP00204_observed	Gbx1	Homeodomain Family	6AATTR6	none	none	none	none	none	none	8.1208e-05	none	none	none	none	none	none	none	none	none	none	none
UP00131_observed	GBX2,Gbx2	Homeodomain Family	6AATT1G5	3.9919e-05	none	none	none	none	none	3.133e-08	none	none	none	none	none	none	none	none	none	none	none
M01058_observed	GFI1B,Gfi1b	BetaBetaAlpha-zinc finger Family	YAAATCASWKCW	none	none	none	none	none	none	none	none	none	none	none	none	0.00058885	none	none	none	none	none
UP00423_observed	Gm5454	Ets Domain Family	4C1GGA2T4	none	none	none	none	none	none	none	none	0.00048815	none	none	none	none	none	none	none	none	none
UP00084_observed	Gmeb1	Sand Domain Family	5KRCGY7	none	none	none	none	none	none	9.9579e-08	none	none	none	none	none	none	none	none	none	none	none
UP00112_observed	Gsc	Homeodomain Family	6GATTA6	none	none	none	none	none	2.7443e-05	none	none	none	none	none	none	none	none	none	none	0.00032984	none
M00707_observed	GTF2A1,GTF2A2	None	SBYSCTYDYAKR	8.396e-13	none	none	none	none	none	0.00042952	none	none	none	0.00017368	none	none	none	none	none	2.9156e-06	none
M01241_observed	GTF2IRD1,Gtf2ird1	GTF2I Domain Family	TRTCGCWG	none	none	9.2145e-05	none	none	none	none	none	none	none	none	none	none	none	none	none	none	none
M01069_observed	GZF1,Gzf1	BetaBetaAlpha-zinc finger Family	TGCGCTTMTATA	none	none	none	none	none	6.2807e-06	none	none	none	none	none	none	none	none	none	none	none	none
M00260_observed	HLF,Hlf	Leucine zipper Family (bZIP)	ATKRYRTAAY	none	none	none	none	none	none	8.8247e-06	none	none	none	none	0.00041563	0.00050529	none	none	none	none	none
UP00161_observed	Hmbox1	Homeodomain Family	5T1AC1AG5	1.1441e-06	none	none	none	none	none	0.00015619	none	none	none	none	none	none	none	none	none	none	none
M00433_observed	Hmx3	Homeodomain Family	CACGCACTTG	6.6743e-06	1.0899e-05	none	none	none	none	2.5799e-11	none	none	none	none	none	none	none	none	none	none	none
MA0046_observed	HNF1A,Hnf1a	Homeodomain Family	1GTTA1T7	9.2346e-05	1.0346e-09	none	2.9273e-11	none	none	none	none	none	5.3795e-06	1.616e-05	5.423e-06	none	none	0.00083418	none	1.4437e-06	none
M00646_observed	HNF1B	Homeodomain Family	YWGWBCCC	0.00021838	none	none	none	none	none	none	none	0.00030606	none	none	none	none	none	none	8.4053e-07	none	none
MC00024_observed	HNF4A	Hormone-nuclear Receptor Family	1G2C1TTG4	none	none	none	none	3.7631e-05	none	none	none	none	none	none	none	none	none	none	none	none	none
UP00264_observed	HOXA1,Hoxa1	Homeodomain Family	6TAATT5	3.3899e-05	none	none	none	none	none	2.1329e-05	none	none	none	none	none	none	none	none	none	none	none
UP00183_observed	HOXA13,Hoxa13	Homeodomain Family	4TT1A2AG4	none	0.00067682	none	none	none	none	8.0789e-07	none	none	none	none	none	none	none	0.00022502	none	none	none
UP00391_observed	HOXA3,Hoxa3	Homeodomain Family	7MATTA2	none	none	none	none	none	none	0.00010915	none	none	none	none	none	none	none	none	none	none	none
M00640_observed	HOXA4,Hoxa4	Homeodomain Family	RWAAYTRG	9.6308e-05	none	none	none	none	none	0.0006462	none	none	none	none	none	none	none	none	none	none	none
UP00196_observed	HOXA4,Hoxa4	Homeodomain Family	6T1ATTA5	none	none	none	7.3151e-05	none	none	none	none	none	none	none	none	none	none	none	none	none	none
UP00189_observed	HOXA5,Hoxa5	Homeodomain Family	4TAAT1A6	none	none	none	none	none	none	6.841e-05	none	none	none	none	none	none	none	none	none	none	none
UP00182_observed	HOXA6,Hoxa6	Homeodomain Family	5AATTA6	1.7262e-05	none	none	none	none	none	0.00015087	none	none	none	none	none	none	none	none	none	none	none
UP00164_observed	HOXA7,Hoxa7	Homeodomain Family	6TAAT1A4	none	none	none	none	none	none	none	none	9.6512e-06	none	none	none	none	none	none	none	none	none
M01108_observed	HOXA7,Hoxa7	Homeodomain Family	AGATTGR	none	none	none	none	none	none	none	none	none	none	none	none	none	none	none	none	0.000132	none
UP00144_observed	Hoxb4	Homeodomain Family	5TAAT1A6	0.00057018	none	none	9.7474e-08	none	none	none	none	none	none	none	none	none	none	0.00070918	none	none	none
UP00263_observed	Hoxb8	Homeodomain Family	4G2AT1AA4	none	none	none	none	none	none	7.327e-05	none	none	none	none	5.1826e-05	none	none	none	none	none	none
UP00173_observed	HOXC13,Hoxc13	Homeodomain Family	4TTTA2A5	none	none	none	none	none	none	0.00038908	none	none	none	none	none	none	none	none	none	none	none
UP00113_observed	HOXC4,Hoxc4	Homeodomain Family	6T1ATTA5	none	none	none	0.00046182	none	none	none	none	none	none	none	none	none	none	none	none	none	none
UP00260_observed	Hoxc6	Homeodomain Family	7AATTA5	none	none	none	0.0007166	none	none	none	none	none	none	none	0.00010585	none	none	none	none	none	none
UP00242_observed	HOXC8,Hoxc8	Homeodomain Family	4TAAT1A6	none	none	none	none	none	none	0.00094656	none	none	none	none	none	none	none	none	none	none	none
UP00197_observed	HOXC9,Hoxc9	Homeodomain Family	3TTTA1T7	none	none	none	none	none	none	none	none	none	none	none	0.00019216	none	none	none	none	none	none
UP00140_observed	Hoxd1	Homeodomain Family	5YAATT7	none	none	none	none	none	none	3.25e-05	none	none	none	none	none	none	none	none	none	none	none
UP00241_observed	HOXD3,Hoxd3	Homeodomain Family	5MATKA6	none	none	none	none	none	none	0.00086508	none	none	none	none	none	none	none	none	none	none	none
MA0319_observed	HSF1,Hsf1	Transcription Factor Family	ATGGAACR	2.1906e-05	none	none	none	9.3128e-05	none	none	none	none	none	none	none	none	none	none	none	2.7017e-06	none
M01004_observed	IKZF2,Ikzf2	BetaBetaAlpha-zinc finger Family	TTTTTCCWWDW	0.00082446	none	none	none	none	none	5.0574e-06	none	none	none	none	none	none	none	none	none	none	none
MC00025_observed	IRF1	Interferon Regulatory Factor	YSATTGG	none	none	none	none	none	none	none	none	none	none	none	0.0008211	none	none	none	none	none	none
M00062_observed	IRF1,Irf1	Interferon Regulatory Factor	2T1T3TTT2	none	none	none	none	none	none	none	none	none	none	none	none	none	none	none	0.00016582	0.00023589	none
M00699_observed	IRF8,Irf8	Interferon Regulatory Factor	RAARWGAAASTR	0.00076218	none	none	none	none	none	2.8244e-07	none	none	none	none	none	none	none	none	none	none	none
UP00250_observed	IRX5,Irx5	Homeodomain Family	5ACATG7	none	none	none	none	none	7.4993e-06	4.7858e-06	0.00025475	none	none	none	0.00045128	5.2416e-06	none	none	none	none	none
UP00150_observed	IRX6,Irx6	Homeodomain Family	5ACATG7	none	none	none	none	none	3.147e-06	1.0606e-05	none	none	none	none	none	none	none	none	none	none	none
UP00170_observed	Isl2	Homeodomain Family	4A3MTTA4	none	none	none	none	none	none	none	none	0.0008915	none	none	none	none	none	2.4081e-05	none	none	none
UP00243_observed	Isx	Homeodomain Family	4C1AATT6	5.2602e-10	0.00015498	none	0.00077824	none	none	2.9516e-10	none	none	none	none	none	none	none	none	0.00050913	none	none
hPDI035_observed	JDP2	Leucine zipper Family (bZIP)	SAGCTGTY	0.00029894	none	none	none	none	none	0.00061265	none	none	none	none	none	none	none	none	none	none	none
EN0285_observed	JUND	Leucine zipper Family (bZIP)	1CC2G2TT3	none	none	none	none	none	none	1.7584e-06	none	none	none	none	none	none	none	none	none	none	none
M00468_observed	KLF12,Klf12	BetaBetaAlpha-zinc finger Family	YCCACTG	none	none	none	none	none	none	none	none	none	none	none	none	none	none	none	0.0001095	none	none
M01714_observed	KLF15,Klf15	BetaBetaAlpha-zinc finger Family	5GGGG1G3	none	none	none	none	none	none	none	none	none	none	none	none	none	none	none	none	0.00057657	none
MA0039_observed	KLF4,Klf4	BetaBetaAlpha-zinc finger Family	RCCMCWCCCW	none	none	1.1582e-05	none	none	none	none	none	none	none	none	none	none	none	none	2.2998e-06	none	none
UP00093_observed	Klf7	BetaBetaAlpha-zinc finger Family	4CC1C1C1C4	none	none	0.00064515	none	none	none	none	none	none	none	none	none	none	none	none	none	none	none
UP00120_observed	Lbx2	Homeodomain Family	6T1ATTA5	none	none	none	none	none	none	none	none	none	none	none	none	none	none	0.00031368	none	none	none
UP00067_observed	LEF1,Lef1	High Mobility Group (Box) Family	6TTTGA6	2.238e-06	none	none	none	none	none	none	none	none	none	none	none	none	none	none	none	none	none
UP00262_observed	Lhx1	Homeodomain Family	7AATTA5	none	0.00034743	none	1.5729e-05	none	none	none	none	none	none	none	none	none	none	none	none	none	none
UP00130_observed	LHX3,Lhx3	Homeodomain Family	5T1ATTA6	none	0.00020623	none	none	none	none	0.00033054	none	6.7405e-06	none	none	none	none	none	none	none	none	none
UP00261_observed	LHX4,Lhx4	Homeodomain Family	7AATTR5	0.00011284	none	none	none	none	none	none	none	none	none	none	none	none	none	none	none	none	none
UP00212_observed	LHX5,Lhx5	Homeodomain Family	5TAATT7	7.9274e-05	none	none	2.1547e-05	none	none	none	none	none	none	none	none	none	none	none	none	none	none
UP00184_observed	Lhx8	Homeodomain Family	7AT1RGC4	1.3271e-05	none	none	none	none	none	6.3409e-09	none	none	none	none	none	none	none	none	0.00018686	none	none
UP00175_observed	Lhx9	Homeodomain Family	6TAATT6	none	none	none	6.6018e-06	none	none	none	none	none	none	none	none	none	none	none	none	none	none
UP00188_observed	LMX1A,Lmx1a	Homeodomain Family	5TAAT1A6	none	none	none	none	none	none	none	none	0.00033571	none	none	none	none	none	none	none	none	none
UP00169_observed	LMX1B,Lmx1b	Homeodomain Family	6TAAT1A5	none	none	none	none	none	none	none	none	6.0866e-08	none	none	none	none	none	none	none	none	none
M00983_observed	MAF,Maf	Leucine zipper Family (bZIP)	TGCTGAGTCAK	none	0.00018518	none	4.6589e-13	none	none	none	3.8482e-06	0.00024062	5.2706e-05	0.00018861	none	0.00077741	none	none	none	none	none
UP00186_observed	MEIS1,Meis1	Homeodomain Family	4TG1CAG6	none	none	none	none	none	none	none	0.00097431	0.0003609	none	none	none	none	none	none	none	none	none
M01488_observed	MEIS2,Meis2	Interferon Regulatory Factor	6CTG1CA4	none	none	none	none	none	none	0.00064217	none	none	none	none	none	none	none	none	0.00058369	none	none
M01395_observed	MEIS3,Meis3	Interferon Regulatory Factor	4TGACA7	none	none	none	none	none	none	none	none	none	none	none	none	0.00024663	none	none	none	none	none
UP00234_observed	MSX1,Msx1	Homeodomain Family	4TAATT7	0.00046007	none	none	none	none	none	none	none	none	none	none	none	none	none	none	none	none	none
UP00156_observed	MSX2,Msx2	Homeodomain Family	7AATTA5	none	none	none	none	none	none	2.8366e-06	none	none	none	none	none	none	none	none	none	none	none
UP00171_observed	Msx3	Homeodomain Family	4TAATT7	none	none	none	none	none	none	0.00026062	none	none	none	none	none	none	none	none	none	none	none
M01245_observed	MTERF	None	1CC1A6CC1	2.1944e-09	none	none	none	none	none	1.7316e-08	none	none	none	none	none	none	none	none	none	none	none
MA0147_observed	MYC,Myc	Helix-Loop-Helix Family (bHLH)	MKCACGTGGM	none	none	none	none	0.00063473	none	none	none	none	none	none	none	none	none	none	none	none	none
M01733_observed	MZF1,Mzf1	BetaBetaAlpha-zinc finger Family	YTCCCCA	none	none	none	none	none	none	none	none	none	0.00074301	none	none	none	none	none	none	none	none
M01123_observed	NANOG,Nanog	Homeodomain Family	GGMAATGRBYYY	1.6426e-09	2.0429e-07	none	none	none	none	none	none	none	none	1.3909e-06	none	none	none	none	6.6088e-05	none	none
M01288_observed	NEUROD1,Neurod1	Helix-Loop-Helix Family (bHLH)	YWSCWGCTGBSY	0.00086094	none	none	none	none	none	none	none	none	none	none	none	none	none	none	none	none	none
M00806_observed	NF1,Nf1	None	2TTGGC10	none	none	none	none	none	none	none	none	none	none	none	none	none	none	none	none	2.872e-06	none
M01748_observed	NFATC1	Rel Homology Region Family	RTGGAAAMW	none	none	none	none	4.6563e-06	none	none	none	none	none	none	none	none	none	none	none	none	none
MA0152_observed	NFATC2,Nfatc2	Rel Homology Region Family	TTTTCCA	none	none	none	none	none	none	none	none	none	0.0001731	none	none	none	none	none	none	5.24e-06	none
M01734_observed	NFATC4,Nfatc4	Rel Homology Region Family	WSWTTTTCCY	none	4.6293e-06	none	none	none	none	none	none	none	none	none	none	none	none	none	none	none	none
M00821_observed	NFE2L2,Nfe2l2	Leucine zipper Family (bZIP)	2G4GTCA2	none	none	none	1.3211e-05	none	none	none	none	none	1.6261e-05	none	none	none	none	none	none	none	none
hPDI180_observed	NFIB	Nuclear Factor I-CCAAT-binding Transcription Factor (NFI-CTF) Family	GMRAAS	6.8818e-05	1.9599e-06	none	none	none	none	7.799e-05	none	none	none	none	none	none	none	0.00038151	4.3117e-05	none	none
MA0161_observed	NFIC	Nuclear Factor I-CCAAT-binding Transcription Factor (NFI-CTF) Family	TTGGCA	none	none	none	none	none	none	none	none	none	none	none	none	0.00067525	none	none	none	none	none
MA0025_observed	NFIL3	Leucine zipper Family (bZIP)	TTAYGTAAYMW	8.8526e-06	none	none	none	none	none	9.2821e-08	none	none	none	none	none	none	none	none	none	none	none
M01334_observed	Nkx1-1	Homeodomain Family	7MATKR5	0.00083917	none	none	none	none	none	none	none	none	none	none	none	none	none	none	none	none	none
M01312_observed	NKX2-1,Nkx2-1	Homeodomain Family	6AAGTG5	none	none	none	none	none	0.00028786	none	none	none	none	none	none	none	none	none	none	none	none
UP00190_observed	NKX2-3,Nkx2-3	Homeodomain Family	5AGY1CT5	none	none	none	none	none	none	8.7759e-06	none	none	none	none	none	none	none	none	none	none	none
M00241_observed	NKX2-5,Nkx2-5	Homeodomain Family	SWTAATWS	1.4236e-06	none	none	0.00015927	none	none	0.00050926	none	none	none	none	none	none	none	none	0.00035789	none	none
UP00147_observed	Nkx2-6	Homeodomain Family	6AAGTG5	none	none	none	none	none	0.00020529	none	none	none	none	none	none	none	none	none	2.8593e-05	none	none
UP00017_observed	NKX3-1,Nkx3-1	Homeodomain Family	5TAAGT7	4.5858e-06	none	none	none	none	none	8.4353e-07	none	none	none	none	none	none	none	none	none	none	none
UP00389_observed	NKX3-1,Nkx3-1	Homeodomain Family	6AGT1CT5	none	none	0.00051808	none	0.00096311	none	0.00010796	none	4.4225e-08	none	none	none	none	none	none	none	none	none
M01482_observed	NKX3-2,Nkx3-2	Homeodomain Family	5TAAGT7	1.3827e-05	none	none	none	none	none	0.00019039	none	none	none	none	none	none	none	none	none	none	none
UP00200_observed	NKX6-1,Nkx6-1	Homeodomain Family	6TAAT1A5	none	none	none	0.00060479	none	none	none	none	none	0.00015131	none	0.00041009	none	none	none	none	none	none
M00489_observed	NKX6-2,Nkx6-2	Homeodomain Family	WARRTAAWKRYK	none	none	0.00022174	none	none	none	none	none	none	none	none	none	none	none	none	none	none	none
UP00238_observed	Nkx6-3	Homeodomain Family	6TAAT1A5	none	none	none	0.0008262	none	none	none	none	none	none	none	7.7892e-05	none	none	none	none	none	none
MA0125_observed	Nobox	Homeodomain Family	TAATKRSY	1.7375e-05	none	none	none	none	none	none	none	none	none	none	none	none	none	none	none	none	none
M01198_observed	Nr1h2::Rxra	Hormone-nuclear Receptor Family	5A1AG2CA	none	none	none	none	none	none	none	none	none	none	none	none	0.00032108	none	none	none	none	none
M01268_observed	NR1H4,Nr1h4	Hormone-nuclear Receptor Family	RTGACCT	none	none	none	none	none	none	none	none	none	6.775e-05	none	none	none	none	none	none	none	none
M01776_observed	NR2C2,Nr2c2	Hormone-nuclear Receptor Family	TTCCWGG	none	none	none	none	none	none	1.5873e-05	none	3.3624e-05	none	1.9697e-05	none	none	none	none	none	none	none
MA0164_observed	NR2E3,Nr2e3	Hormone-nuclear Receptor Family	CAAGCTT	1.3029e-05	4.617e-05	none	0.00012932	none	none	0.00019219	none	none	none	0.0002331	none	none	none	none	none	none	none
MC00033_observed	NR3C1	Hormone-nuclear Receptor Family	2G2C5GT1C1	9.895e-27	1.9996e-08	none	6.0412e-07	none	none	1e-30	4.5679e-07	6.5461e-09	1.3206e-08	5.2777e-14	none	0.00046447	none	2.6322e-05	0.0002514	none	0.00027064
M00205_observed	NR3C1,Nr3c1	Hormone-nuclear Receptor Family	1AG1AC5G4	1.3624e-14	4.0015e-13	none	0.00016872	1.3434e-06	none	9.9876e-19	none	1.3929e-06	4.4253e-06	1.472e-09	none	7.0827e-05	none	0.00058145	none	none	none
EN0028_observed	Nrf1	Leucine zipper Family (bZIP)	CRCDTGCGCR	none	none	none	none	none	none	3.1613e-05	none	none	none	none	none	none	none	none	none	none	none
M01466_observed	Obox3	Homeodomain Family	5G1GAT1A5	none	none	none	none	none	0.00062204	none	none	none	none	none	none	8.6379e-05	none	none	none	none	none
hPDI051_observed	OLIG3	Helix-Loop-Helix Family (bHLH)	DSWTKTCM	0.00067418	8.9875e-05	none	6.2811e-05	none	none	8.6387e-06	none	none	none	none	none	none	none	none	none	none	none
M00639_observed	ONECUT1,Onecut1	Homeodomain Family	WYATTGAYTTWD	none	none	none	none	none	none	none	none	0.00029894	none	none	none	none	none	none	none	none	none
UP00237_observed	Otp	Homeodomain Family	6TAATT6	none	2.4587e-05	none	0.00022805	none	none	none	none	7.4766e-05	none	none	none	none	none	0.00090119	none	none	none
M01104_observed	Ovol2	BetaBetaAlpha-zinc finger Family	GKGKGRG	none	none	none	none	none	none	none	none	none	none	none	none	none	none	0.00015813	none	none	none
M00491_observed	PATZ1,Patz1	AT-hook Domain Family	3G2GGGG3	none	none	0.00011609	none	none	none	none	none	none	none	none	none	none	none	none	none	none	none
MA0067_observed	PAX2,Pax2	Homeodomain Family	AGTCAYKB	none	none	none	none	none	none	3.6447e-05	none	none	none	none	none	none	none	none	none	none	none
M00486_observed	PAX2,Pax2	Homeodomain Family	MMYAAASYM	0.00020596	none	none	none	none	none	0.00068642	none	none	none	2.5804e-05	none	none	1.9381e-09	none	none	none	none
M00327_observed	PAX3,Pax3	Homeodomain Family	8TSAYG8	3.8482e-05	none	none	none	none	none	4.5422e-12	none	none	none	none	none	none	none	none	none	none	none
MC00035_observed	PAX5	Homeodomain Family	4CA1G6TG	none	none	none	0.00054292	none	none	7.9695e-08	none	none	none	none	none	none	none	none	none	none	none
MC00036_observed	PAX5	Homeodomain Family	G1C2G6TG2	none	none	none	none	none	none	0.00040814	none	none	none	none	none	none	none	none	none	none	none
MA0069_observed	PAX6,Pax6	Homeodomain Family	1T1A1G2T1A3	none	none	none	none	none	none	3.4353e-05	none	none	none	none	none	none	none	none	none	none	none
M00979_observed	PAX6,Pax6	Homeodomain Family	1TG3TG2A3	0.00075866	8.5677e-06	none	none	none	none	none	none	none	2.591e-05	3.997e-08	none	none	none	none	none	none	none
UP00248_observed	Pax7	Homeodomain Family	5T1ATTA6	none	none	none	none	none	none	none	none	none	none	none	none	none	none	2.9103e-06	none	none	none
UP00185_observed	PBX1,Pbx1	Homeodomain Family	5CATCA7	2.9312e-05	none	none	none	none	none	6.842e-05	none	none	none	none	none	none	none	none	none	none	none
MC00037_observed	PBX3	Homeodomain Family	CTGYCAMTCA	none	none	none	none	none	none	none	none	none	none	none	none	none	none	none	0.00048038	none	none
MA0132_observed	PDX1,Pdx1	Homeodomain Family	CTAATK	0.00054374	none	none	none	none	none	none	none	none	none	none	none	none	none	none	none	none	none
M00957_observed	PGR,Pgr	Hormone-nuclear Receptor Family	15TGT1CT6	1.3289e-13	none	none	none	none	none	1.7261e-14	8.0079e-06	1.5626e-10	none	2.6332e-12	1.1903e-05	none	none	none	none	none	3.6553e-05
UP00221_observed	PHOX2A,Phox2a	Homeodomain Family	6T1ATTA4	none	none	none	none	none	none	none	none	none	none	none	none	none	none	0.00062334	none	none	none
UP00149_observed	PHOX2B,Phox2b	Homeodomain Family	8ATTAA4	none	none	none	none	none	none	none	none	none	none	none	none	none	none	4.6923e-07	none	none	none
UP00205_observed	PKNOX2,Pknox2	Homeodomain Family	6CTG1CA4	none	0.00061175	none	none	none	none	0.00078081	none	none	none	none	none	none	none	none	none	none	none
UP00158_observed	POU1F1,Pou1f1	Homeodomain Family	5ATTAA7	none	0.00065508	none	none	none	none	none	none	none	none	none	none	none	none	none	none	none	none
M00248_observed	POU2F1,Pou2f1	Homeodomain Family	AATTWSCATATA	none	7.4698e-05	none	none	none	none	none	none	none	none	none	none	none	none	none	none	none	none
UP00179_observed	POU2F3,Pou2f3	Homeodomain Family	4ATG3AT4	none	none	none	none	none	none	0.00045766	none	none	none	none	none	none	none	none	none	none	none
UP00129_observed	Pou3f1	Homeodomain Family	5ATTAA7	none	0.00037939	none	none	none	none	none	none	none	none	none	none	none	none	7.4502e-05	none	none	none
UP00128_observed	POU3F2,Pou3f2	Homeodomain Family	5T1AAT1A5	none	none	none	none	none	none	none	none	none	none	none	none	none	none	0.00012933	none	none	none
UP00105_observed	POU3F4,Pou3f4	Homeodomain Family	5ATTAA7	none	0.00055403	none	none	none	none	none	none	3.4371e-05	none	none	none	none	none	none	none	none	none
UP00118_observed	POU4F3,Pou4f3	Homeodomain Family	5TTAAT6	none	none	none	none	none	none	none	none	0.00033645	none	none	none	none	none	none	none	none	none
M01479_observed	POU6F1,Pou6f1	Homeodomain Family	6T1ATTA5	none	none	none	none	none	none	none	none	none	none	none	none	none	none	none	0.00032293	none	none
MA0066_observed	PPARG,Pparg	Hormone-nuclear Receptor Family	3GG2A3T2C5	none	none	none	6.6747e-05	none	none	0.00017331	none	none	none	0.00044473	none	none	none	none	none	0.00046967	none
M00518_observed	PPARG::RXRA,Pparg::Rxra	Hormone-nuclear Receptor Family	3GG3T3GG5	0.00043659	none	none	none	none	none	none	none	3.9623e-05	none	none	none	none	none	none	none	none	none
M00515_observed	PPARG::RXRA,Pparg::Rxra	Hormone-nuclear Receptor Family	5G3A3T2CC5	none	none	none	none	none	none	none	none	none	none	none	none	none	none	none	none	3.6755e-05	none
M01066_observed	PRDM1,Prdm1	BetaBetaAlpha-zinc finger Family	4AG1GAA4	0.00011551	none	none	none	none	none	none	none	none	none	none	none	none	none	none	none	none	none
UP00266_observed	PRRX1,Prrx1	Homeodomain Family	6AATTA6	0.0001492	none	none	none	none	none	none	none	none	none	none	none	none	8.6824e-05	3.6864e-06	none	none	none
UP00136_observed	Prrx2	Homeodomain Family	6AATTA6	none	none	none	none	none	none	0.00017116	none	none	none	none	none	none	none	none	none	none	none
M01721_observed	PURA,Maz	None	GRGSCAGDG	none	none	none	none	none	none	3.1525e-05	none	none	none	none	none	none	none	none	none	none	none
UP00253_observed	RAX,Rax	Homeodomain Family	6AATTR6	4.2969e-05	none	none	none	none	none	6.4634e-05	none	none	none	none	none	none	none	none	none	none	none
MA0101_observed	REL,Rel	Rel Homology Region Family	KGGRMTTTCC	none	2.4777e-05	none	0.0001156	none	none	none	none	none	9.5368e-05	none	none	none	none	none	none	none	none
MA0107_observed	RELA	Rel Homology Region Family	KGGRMTTTCC	none	5.4224e-06	none	none	none	none	none	none	0.00072763	none	none	none	none	none	none	none	none	none
MC00042_observed	RFX5	RFX Domain Family	GTTGCYRKGR	none	none	3.6974e-06	none	none	none	none	none	none	none	none	2.9067e-05	none	none	none	none	none	none
hPDI021_observed	RFXANK	None	RMCAAAS	7.7389e-07	none	none	none	none	none	9.0228e-08	none	none	none	0.00070913	none	none	4.7052e-05	none	none	none	none
UP00193_observed	Rhox11	Homeodomain Family	5G1TGT1A5	none	none	none	none	none	none	none	none	0.00037683	none	none	none	none	none	none	none	none	none
M01435_observed	Rhox6	Homeodomain Family	5T1ATTA6	none	none	none	7.3227e-07	none	none	none	none	none	none	none	none	0.00025196	none	1.0763e-05	none	none	none
M01138_observed	RORA,Rora	Cys4 zinc finger of nuclear receptor type	WWRVTRGGTCA	none	none	none	7.5878e-05	none	none	none	none	none	none	none	none	none	none	none	none	none	none
M01722_observed	RORB,Rorb	Hormone-nuclear Receptor Family	TGACCYA	none	none	none	none	none	none	none	none	none	none	none	none	none	none	none	0.00056313	none	none
M00731_observed	RUNX2,Runx2	Runt Domain Family	ACCACAAM	none	8.5341e-05	none	none	none	none	none	none	none	none	none	none	1.8929e-06	none	none	none	none	none
M01723_observed	SATB1,Satb1	Homeodomain Family	5TAA1G4W1	none	none	none	none	none	none	none	none	0.00029088	none	none	1.2562e-07	0.00055467	none	none	none	none	none
hPDI089_observed	SCMH1	None	GAAATG	6.8298e-07	none	none	none	none	none	0.00059725	none	none	none	none	none	none	none	none	none	none	none
M01132_observed	SF1,Sf1	Cys4 zinc finger of nuclear receptor type	TKACCTTGD	none	none	none	none	none	none	none	none	none	none	none	none	none	none	none	none	6.8211e-06	none
UP00159_observed	SIX2,Six2	Homeodomain Family	5GR2TCA5	none	none	none	9.9229e-05	none	none	none	none	none	none	none	none	none	none	none	none	none	none
UP00195_observed	SIX3,Six3	Homeodomain Family	5TGA1A1C5	none	none	none	none	none	none	none	none	none	none	none	none	none	none	none	8.47e-06	none	none
UP00199_observed	SIX4,Six4	Homeodomain Family	6GA1ACC5	none	2.4392e-05	7.6708e-05	none	none	none	2.869e-05	0.00038595	none	none	none	none	none	none	0.000957	0.00010174	none	none
UP00388_observed	SIX6,Six6	Homeodomain Family	5TGA2CC5	none	none	none	none	none	none	none	none	none	none	none	none	none	none	none	3.7201e-05	none	none
M00792_observed	SMAD1,SMAD2,SMAD3,SMAD4,Smad1,Smad2,Smad3,Smad4	MH1 Domain Family	AGACWBCMY	9.4979e-06	none	none	2.7361e-05	none	none	none	none	0.00030768	8.8309e-05	none	none	0.00081031	none	none	none	1.4566e-06	none
MC00043_observed	SMARCA4	None	GATAAGR	none	none	none	none	4.1334e-05	3.3073e-05	2.4317e-09	none	none	none	none	none	none	none	none	none	none	none
EN0271_observed	SMARCB1	None	GVTGASTCAS	none	none	none	0.00065851	none	none	none	none	none	none	none	none	none	none	none	none	none	none
EN0108_observed	SMARCC2	None	1C2C4CCC4	none	none	none	none	none	none	none	none	none	none	none	none	none	none	none	7.5191e-05	none	none
MA0442_observed	SOX10,Sox10	High Mobility Group (Box) Family	ACAAWG	4.1916e-05	none	none	none	none	none	6.7113e-05	none	none	none	none	none	none	none	none	none	none	none
UP00096_observed	SOX13,Sox13	High Mobility Group (Box) Family	5ATTGT6	none	none	none	5.1401e-05	none	none	none	none	none	none	0.00031325	none	none	none	none	none	none	none
UP00064_observed	Sox18	High Mobility Group (Box) Family	7ACAAT4	none	none	none	0.00065017	none	none	none	none	none	none	none	none	none	none	none	none	none	none
MA0143_observed	SOX2,Sox2	High Mobility Group (Box) Family	1C1TT1T2T5	none	none	none	none	none	none	none	none	none	none	none	none	none	none	none	0.00011696	none	none
UP00023_observed	Sox30	High Mobility Group (Box) Family	6ATTGT5	0.00051205	none	none	none	none	none	0.00088499	none	none	none	none	none	none	none	none	none	none	none
UP00401_observed	SOX4,Sox4	High Mobility Group (Box) Family	4ACAA1G4	none	none	none	none	none	none	0.00036254	none	0.00032992	none	none	none	none	none	none	none	none	none
UP00091_observed	SOX5,Sox5	High Mobility Group (Box) Family	5ATTGT6	none	none	none	none	none	none	0.00017072	none	none	none	none	none	none	none	none	none	none	none
UP00034_observed	Sox7	High Mobility Group (Box) Family	8ACAAT9	0.00013777	none	none	none	none	none	none	none	0.00080623	none	none	none	none	none	none	none	none	none
MA0077_observed	SOX9,Sox9	High Mobility Group (Box) Family	RAACAATRG	0.00019529	none	none	none	none	none	3.4696e-05	none	none	0.00026722	none	none	none	none	none	none	none	none
M01783_observed	SP2,Sp2	BetaBetaAlpha-zinc finger Family	RGGCRGGRC	none	none	none	0.00086421	none	none	none	none	none	none	none	none	none	none	none	none	none	none
UP00038_observed	Spdef	Ets Domain Family	6C1GGAW4	none	none	none	none	0.00030618	none	none	none	none	none	none	none	none	none	none	none	none	none
MC00047_observed	SPI1	Ets Domain Family	8GGAAG3	2.6007e-05	none	none	none	none	none	none	none	none	none	none	none	none	none	none	none	0.00013062	none
MA0084_observed	SRY	High Mobility Group (Box) Family	WTTGTTWWM	none	none	0.00064465	0.00040785	none	none	1.3839e-09	none	0.00024365	none	none	none	none	6.2265e-08	none	none	none	none
M00258_observed	STAT1,Stat1	Stat Protein Family	4A4AAAC2	9.7898e-13	none	none	none	none	none	3.643e-10	none	none	none	none	none	none	none	none	none	none	none
M01591_observed	TAL1,Tal1	Helix-Loop-Helix Family (bHLH)	3GA1RAG4	1.2899e-05	none	none	none	none	none	none	none	none	none	none	none	none	none	none	none	1.6885e-06	none
M00993_observed	TAL1,Tal1	Helix-Loop-Helix Family (bHLH)	KCCAKCTGCY	none	none	none	none	none	none	none	none	none	none	0.00017001	none	none	none	none	none	none	none
MA0386_observed	TBP,Tbp	None	8ATA1A1A6	none	none	none	none	none	0.00014877	none	none	none	none	none	none	none	none	none	none	none	none
UP00058_observed	TCF3,Tcf3	High Mobility Group (Box) Family	6TTTGA6	3.922e-09	none	none	none	none	none	none	none	0.00010491	none	0.00033189	none	none	none	none	1.7319e-07	8.0369e-05	none
MC00050_observed	TCF4	Helix-Loop-Helix Family (bHLH)	SYTTTGWWSW	none	none	none	none	none	none	none	none	none	none	none	4.6309e-05	none	none	none	0.00088675	none	none
UP00054_observed	Tcf7	High Mobility Group (Box) Family	6TTTGA6	2.5025e-10	none	none	none	none	none	0.0001225	none	0.00031585	none	8.557e-05	none	none	none	none	1.0579e-05	none	none
UP00083_observed	TCF7L2,Tcf7l2	High Mobility Group (Box) Family	6TTTGA6	1.1429e-06	none	none	none	none	none	0.00018194	none	none	none	none	none	none	none	none	0.00056518	none	none
MA0145_observed	Tcfcp2l1	CP2 Transcription Factor Domain Family	C2G6CT1G	none	0.00022464	none	none	none	none	none	none	none	none	none	none	none	none	none	none	none	none
M00695_observed	TEAD2,Tead2	Homeodomain Family	CCKCCBC	none	none	none	none	none	none	none	none	none	0.00055689	none	none	none	none	none	none	none	none
M01592_observed	TFCP2L1,Tcfcp2l1	Grainyhead	3C2G1T4C2G	1.3853e-05	0.00055069	none	none	none	none	none	none	none	1.7707e-07	none	none	none	1.5863e-05	none	none	none	none
MC00007_observed	TFEB	Helix-Loop-Helix Family (bHLH)	RTCAYGTGAY	2.3161e-06	none	none	none	none	none	4.0491e-07	none	none	none	none	none	none	none	none	none	none	none
UP00122_observed	TGIF1,Tgif1	Homeodomain Family	6CTG1CA5	none	0.00072574	none	none	none	none	none	none	none	none	none	none	none	none	0.00016406	none	none	none
hPDI163_observed	TGIF2LX	Homeodomain Family	GCTGTC	none	none	none	none	none	none	none	none	none	none	none	none	none	none	0.00094985	none	none	none
hPDI075_observed	THRA	Hormone-nuclear Receptor Family	GGYCAC	7.1728e-07	none	none	none	none	none	0.00013842	none	none	none	0.00066827	none	none	none	none	none	none	none
M00480_observed	TOPORS	None	T1C4G4T1G2	none	0.00037237	none	none	0.00050797	none	none	none	none	none	none	none	none	none	4.0877e-05	none	none	none
MA0106_observed	TP53	Loop-Sheet-Helix Family (bHSH)	5CATG1C9	none	none	none	none	none	none	none	none	none	0.00046803	none	none	none	none	none	8.4009e-06	none	none
M01655_observed	Trp53	Loop-Sheet-Helix Family (bHSH)	3C2G1C4CA5	4.6658e-05	none	none	none	none	none	1.2217e-05	none	none	none	none	none	none	none	none	none	none	none
M01458_observed	Uncx	Homeodomain Family	6TAATT6	none	none	none	none	none	none	none	none	0.00026701	none	none	none	none	none	none	none	none	none
UP00106_observed	VAX2,Vax2	Homeodomain Family	6T1ATTA4	none	none	none	none	none	none	none	none	none	none	none	none	none	none	9.2017e-05	none	none	none
UP00141_observed	Vsx1	Homeodomain Family	6T1ATKA5	none	none	none	none	none	none	none	none	none	none	none	none	none	none	0.00012175	none	none	none
MA0180_observed	VSX2,Vsx2	Homeodomain Family	KTTAATTRG	3.5901e-07	none	none	none	none	none	4.098e-05	none	none	none	none	none	none	1.9035e-05	none	none	none	none
MC00008_observed	XBP1,Xbp1	Leucine zipper Family (bZIP)	WAWGMCACGTC	none	none	none	none	none	none	0.00027509	none	none	none	0.00098654	none	none	none	none	none	4.5575e-05	none
hPDI013_observed	YEATS4	None	SCCAAA	none	0.00016803	none	none	none	none	none	none	none	none	none	none	none	none	none	none	none	none
M01075_observed	ZBTB16,Zbtb16	BetaBetaAlpha-zinc finger Family	1T10TAAA13	0.000648	1.0454e-08	none	none	none	none	none	none	none	none	5.9936e-06	none	5.2739e-05	5.1053e-05	none	none	none	none
hPDI024_observed	ZBTB4	BetaBetaAlpha-zinc finger Family	WGCAAADS	1.8428e-06	1.0922e-06	none	0.00069061	none	none	3.1919e-07	none	none	none	none	none	1.4475e-06	0.0006447	none	none	none	none
UP00037_observed	Zfp105	BetaBetaAlpha-zinc finger Family	4A2AA1AA3	none	none	none	8.2884e-06	none	none	none	none	none	none	none	none	none	none	none	none	none	none
UP00082_observed	Zfp187	BetaBetaAlpha-zinc finger Family	3TG4AAT2	none	4.5545e-07	none	none	none	none	0.00022978	none	0.00034053	none	0.00057124	none	none	none	none	none	none	none
hPDI100_observed	ZFP3	BetaBetaAlpha-zinc finger Family	AGYHRTTK	0.00023109	none	none	none	none	none	none	none	none	none	none	none	none	none	none	none	none	none
UP00033_observed	Zfp410	BetaBetaAlpha-zinc finger Family	6ATCCC6	0.00067761	none	none	none	none	none	0.00089897	none	none	none	none	none	none	none	none	none	none	none
UP00095_observed	Zfp691	BetaBetaAlpha-zinc finger Family	6AGCAC6	0.00024626	9.367e-05	none	none	none	none	none	none	2.1733e-05	none	9.3426e-05	none	none	none	8.6097e-05	none	none	none
UP00057_observed	ZIC2,Zic2	BetaBetaAlpha-zinc finger Family	5CC1GGG4	4.9387e-07	none	none	none	none	0.00077698	0.00023954	none	none	none	none	none	none	none	none	none	none	none
UP00006_observed	Zic3	BetaBetaAlpha-zinc finger Family	2Y2CC1GG5	3.4703e-06	none	none	none	none	none	none	none	none	none	0.0002918	none	none	none	none	none	none	none
hPDI063_observed	ZNF124	BetaBetaAlpha-zinc finger Family	TSMTTKSA	0.00038375	none	none	none	none	1.5998e-06	3.7025e-06	none	none	none	none	none	1.2115e-07	none	none	none	none	none
hPDI069_observed	ZNF131	BetaBetaAlpha-zinc finger Family	MCAAAS	7.8866e-13	4.8065e-05	none	none	none	none	2.2353e-11	none	none	none	0.00039901	none	none	none	none	none	none	none
hPDI146_observed	ZNF192	BetaBetaAlpha-zinc finger Family	SAAAKCA	none	none	none	none	none	none	1.7091e-05	none	none	none	none	none	none	none	none	none	none	none
hPDI134_observed	ZNF207	BetaBetaAlpha-zinc finger Family	ATTTKA	none	none	none	none	none	none	0.00063226	none	none	none	none	none	none	none	none	none	none	none
hPDI110_observed	ZNF250	BetaBetaAlpha-zinc finger Family	GSAAAKS	1.5277e-05	3.7858e-08	none	1.0302e-05	none	none	3.3579e-09	none	none	none	none	none	5.8647e-08	none	none	none	none	none
hPDI009_observed	ZNF26	BetaBetaAlpha-zinc finger Family	SCCAAA	none	0.00034462	none	none	none	none	none	none	none	0.00083496	none	none	none	1.7165e-05	none	none	4.1131e-06	none
EN0053_observed	ZNF263	BetaBetaAlpha-zinc finger Family	STSCTCCC	none	4.1e-06	none	none	none	none	none	none	none	none	none	none	0.00088573	none	none	none	none	none
EN0461_observed	ZNF274	BetaBetaAlpha-zinc finger Family	TRTGARTYCT	none	none	none	none	none	none	none	none	0.00013621	none	none	none	0.00030671	none	none	none	none	none
hPDI145_observed	ZNF304	BetaBetaAlpha-zinc finger Family	AGSCCG	none	none	none	none	none	none	none	none	none	3.2161e-06	none	none	none	none	none	none	none	none
hPDI062_observed	ZNF326	BetaBetaAlpha-zinc finger Family	GMMAAAY	9.9708e-08	1.7043e-09	none	1.4876e-07	none	none	4.9198e-05	none	3.7754e-06	none	9.4956e-05	none	1.2621e-10	0.00041153	none	none	none	none
hPDI125_observed	ZNF385A	BetaBetaAlpha-zinc finger Family	CYMWGSMAAWY	none	0.00037662	none	none	none	none	none	none	none	none	none	none	1.643e-06	none	none	none	none	none
hPDI045_observed	ZNF695	BetaBetaAlpha-zinc finger Family	ARGGTYW	none	none	none	none	none	none	0.00010621	none	none	none	none	none	none	none	none	none	none	none
hPDI076_observed	ZNF830	BetaBetaAlpha-zinc finger Family	TTCATYT	none	none	none	none	none	none	0.00049656	none	none	none	none	none	none	none	none	none	none	none
EN0055_observed	ZZZ3	None	AASGTTCCGG	none	none	none	none	none	none	0.00084043	0.00015352	none	none	1.8353e-06	none	none	none	none	none	4.553e-05	none
